# Supplementary material for: Negative Association of Lignan and Phytosterol Intake with Stress Perception during the COVID-19 Pandemic—A Polish Study on Young Adults
Source: Nutrients. 2024 Feb 2;16(3):445. doi: 10.3390/nu16030445 (PMC10857242; doi:10.3390/nu16030445)
Supplement: Supplementary file 1 [file nutrients-16-00445-s001.zip]

Archive with 1 entries (1 files):
- nutrients-2824359-supplementary.pdf
